# Supplementary material for: The novel oligopeptide utilizing species Anaeropeptidivorans aminofermentans M3/9T, its role in anaerobic digestion and occurrence as deduced from large-scale fragment recruitment analyses
Source: Front Microbiol. 2022 Nov 9;13:1032515. doi: 10.3389/fmicb.2022.1032515 (PMC9682168; doi:10.3389/fmicb.2022.1032515)
Supplement: Supplementary file 1 [file Table_1.XLSX]

## Sheet: Tabelle1
A. aminofermentans M3/9T Locus Tag	Peptidase group	Evalue
KHILFOJJ_00143	Peptidase_S24	1.7e-18
KHILFOJJ_00209	Peptidase_M20	1.3e-18
KHILFOJJ_00244	Peptidase_M20	1.2e-36
KHILFOJJ_00246	Peptidase_M20	8.5e-40
KHILFOJJ_00390	Peptidase_M3	5e-76
KHILFOJJ_00443	Peptidase_M20	6.4e-28
KHILFOJJ_00480	Peptidase_M20	3.6e-31
KHILFOJJ_00492	Peptidase_M20	5e-34
KHILFOJJ_00501	Peptidase_M20	2.2e-23
KHILFOJJ_00504	Peptidase_S11	2.7e-57
KHILFOJJ_00545	Peptidase_M20	3.6e-28
KHILFOJJ_00620	Peptidase_M41	8.6e-62
KHILFOJJ_00624	Peptidase_S9	2e-48
KHILFOJJ_00696	Peptidase_S41	3.6e-54
KHILFOJJ_00742	Peptidase_M20	4.4e-24
KHILFOJJ_00899	Peptidase_M24	8.9e-40
KHILFOJJ_00922	Peptidase_M20	4.4e-12
KHILFOJJ_00969	Peptidase_M41	9.2e-63
KHILFOJJ_01012	Peptidase_M23	1.9e-31
KHILFOJJ_01091	Peptidase_M15	1.7e-66
KHILFOJJ_01147	Peptidase_M20	9.1e-31
KHILFOJJ_01150	Peptidase_M20	1.5e-23
KHILFOJJ_01171	Peptidase_M20	1.1e-25
KHILFOJJ_01221	Peptidase_M20	1.9e-29
KHILFOJJ_01233	Peptidase_M16	1.7e-09
KHILFOJJ_01283	Peptidase_M28	1.2e-18
KHILFOJJ_01349	Peptidase_M20	3.2e-21
KHILFOJJ_01362	Peptidase_M24	1.7e-64
KHILFOJJ_01364	Peptidase_M24	4.4e-39
KHILFOJJ_01366	Peptidase_M24	1.8e-33
KHILFOJJ_01471	Peptidase_U32	1.2e-79
KHILFOJJ_01558	Peptidase_C15	7.9e-87
KHILFOJJ_01576	Peptidase_M50	2.2e-66
KHILFOJJ_01595	Peptidase_M20	1.4e-23
KHILFOJJ_01673	Peptidase_M19	3e-79
KHILFOJJ_01704	Peptidase_S11	6.4e-63
KHILFOJJ_01710	Peptidase_M20	3.4e-10
KHILFOJJ_01800	Peptidase_M17	7.4e-116
KHILFOJJ_01820	Peptidase_U32	6.7e-98
KHILFOJJ_01826	Peptidase_M42	6.3e-95
KHILFOJJ_01827	Peptidase_M42	7.1e-86
KHILFOJJ_01828	Peptidase_M42	5.8e-85
KHILFOJJ_01843	Peptidase_M20	1.1e-32
KHILFOJJ_01848	Peptidase_M16	8.6e-41
KHILFOJJ_01852	Peptidase_S24	2.8e-14
KHILFOJJ_01876	Peptidase_M18	6.7e-130
KHILFOJJ_01934	Peptidase_S11	2.5e-46
KHILFOJJ_01941	Peptidase_S66	6.3e-35
KHILFOJJ_01972	Peptidase_M42	2.1e-69
KHILFOJJ_02005	Peptidase_S55	8.4e-84
KHILFOJJ_02033	Peptidase_M22	5.5e-28
KHILFOJJ_02041	Peptidase_M22	2.6e-105
KHILFOJJ_02181	Peptidase_S11	2.8e-76
KHILFOJJ_02198	Peptidase_M3	3.4e-26
KHILFOJJ_02203	Peptidase_M20	3.8e-37
KHILFOJJ_02262	Peptidase_A25	6.2e-88
KHILFOJJ_02276	Peptidase_S15	1.9e-56
KHILFOJJ_02368	Peptidase_S9	1.1e-45
KHILFOJJ_02405	Peptidase_M20	1.2e-08
KHILFOJJ_02524	Peptidase_S9	8.1e-51
KHILFOJJ_02579	Peptidase_M20	9.3e-12
KHILFOJJ_02674	Peptidase_M24	2.4e-50
KHILFOJJ_02713	Peptidase_S58	7e-108
KHILFOJJ_02731	Peptidase_M20	3.2e-37
KHILFOJJ_02761	Peptidase_M20	6.4e-35
KHILFOJJ_02833	Peptidase_M20	2.3e-33
KHILFOJJ_02884	Peptidase_C26	6.5e-60
KHILFOJJ_02941	Peptidase_M55	2.4e-89
KHILFOJJ_02995	Peptidase_S8	6.3e-51
