# Supplementary material for: The novel oligopeptide utilizing species Anaeropeptidivorans aminofermentans M3/9T, its role in anaerobic digestion and occurrence as deduced from large-scale fragment recruitment analyses
Source: Front Microbiol. 2022 Nov 9;13:1032515. doi: 10.3389/fmicb.2022.1032515 (PMC9682168; doi:10.3389/fmicb.2022.1032515)
Supplement: Supplementary file 2 [file Table_2.XLSX]

## Sheet: Tabelle1
Sequence Read Archive
DRR001355
DRR001356
DRR001357
DRR001358
DRR001359
DRR001360
DRR001376
DRR001455
DRR001456
DRR001457
DRR001458
DRR001459
DRR001460
DRR001461
DRR001462
DRR001463
DRR001464
DRR001465
DRR001970
DRR001971
DRR001972
DRR001973
DRR001974
DRR001975
DRR003612
DRR003613
DRR003614
DRR003615
DRR003616
DRR003617
DRR003618
DRR003619
DRR003620
DRR003621
DRR003622
DRR003623
DRR003624
DRR003625
DRR003626
DRR003627
DRR003628
DRR003629
DRR003630
DRR003631
DRR003632
DRR003633
DRR003634
DRR003635
DRR003636
DRR003637
DRR003638
DRR003639
DRR003640
DRR003641
DRR003642
DRR003643
DRR003644
DRR003645
DRR008467
DRR008468
DRR012573
DRR012574
DRR012575
DRR012576
DRR014042
DRR014146
DRR014147
DRR014148
DRR014149
DRR014150
DRR014151
DRR014152
DRR014153
DRR014154
DRR014155
DRR014156
DRR014157
DRR014158
DRR014159
DRR014160
DRR014161
DRR014162
DRR014163
DRR014164
DRR014165
DRR014166
DRR014167
DRR014168
DRR014169
DRR014170
DRR014171
DRR014172
DRR014173
DRR014174
DRR014175
DRR014176
DRR014177
DRR014178
DRR014179
DRR014180
DRR014181
DRR014182
DRR014183
DRR014184
DRR014185
DRR014187
DRR014734
DRR014782
DRR014783
DRR014784
DRR014785
DRR014786
DRR017219
DRR017979
DRR019499
DRR019503
DRR019504
DRR019505
DRR019506
DRR019507
DRR019508
DRR019509
DRR019510
DRR019511
DRR021338
DRR024550
DRR024551
DRR024552
DRR024553
DRR024554
DRR024555
DRR024556
DRR024557
DRR024558
DRR024559
DRR024560
DRR024561
DRR027576
DRR027577
DRR027578
DRR027579
DRR027580
DRR027581
DRR027582
DRR027583
DRR027584
DRR027585
DRR027586
DRR027587
DRR027588
DRR027589
DRR027590
DRR027591
DRR027592
DRR041863
DRR041864
DRR042074
DRR042075
DRR045581
DRR045582
DRR045583
DRR045584
DRR045585
DRR045586
DRR045587
DRR045588
DRR045589
DRR045590
DRR045591
DRR045592
DRR045593
DRR045594
DRR045595
DRR045596
DRR045597
DRR045598
DRR045599
DRR045600
DRR045601
DRR045602
DRR045603
DRR045604
DRR046069
DRR046070
DRR046071
DRR046072
DRR046073
DRR046074
DRR046075
DRR046076
DRR046077
DRR046078
DRR046079
DRR046080
DRR046081
DRR046082
DRR046083
DRR046084
DRR046085
DRR046086
DRR046087
DRR046088
DRR046089
DRR046090
DRR046091
DRR046092
DRR046093
DRR046094
DRR046095
DRR046096
DRR046097
DRR046098
DRR046099
DRR046100
DRR046101
DRR046102
DRR046103
DRR046104
DRR046817
DRR046818
DRR046819
DRR046820
DRR049542
DRR049543
DRR053207
DRR053208
DRR053209
DRR053210
DRR053211
DRR053212
DRR053213
DRR053214
DRR053215
DRR059024
DRR066339
DRR066340
DRR066655
DRR066656
DRR066657
DRR066658
DRR066659
DRR066660
DRR072192
DRR072193
DRR072194
DRR072195
DRR072196
DRR072197
DRR072198
DRR072199
DRR072200
DRR072201
DRR072202
DRR072203
DRR072204
DRR072205
DRR072206
DRR072207
DRR079289
DRR079290
DRR082460
DRR089003
DRR089004
DRR089564
DRR089565
DRR089566
DRR089567
DRR089568
DRR089569
DRR089570
DRR089571
DRR090546
DRR090547
DRR090548
DRR090549
DRR090550
DRR090551
DRR090552
DRR090553
DRR090554
DRR090555
DRR090556
DRR090557
DRR090558
DRR090559
DRR090560
DRR090561
DRR090562
DRR090563
DRR090564
DRR090565
DRR090566
DRR090567
DRR090568
DRR090569
DRR090570
DRR090571
DRR090687
DRR092705
DRR092706
DRR092707
DRR092708
DRR092709
DRR092710
DRR092711
DRR092712
DRR092713
DRR092714
DRR092715
DRR092716
DRR092717
DRR092718
DRR092719
DRR092720
DRR093002
DRR093003
DRR093004
DRR093005
DRR095146
DRR095147
DRR095148
DRR095149
DRR095150
DRR097505
DRR099779
DRR099780
DRR099781
DRR099782
DRR099783
DRR099784
DRR099785
DRR099786
DRR099787
DRR099788
DRR099789
DRR099790
DRR099791
DRR099792
DRR099793
DRR099794
DRR099795
DRR099796
DRR099797
DRR099798
DRR099799
DRR099800
DRR099801
DRR099802
DRR099803
DRR099804
DRR099805
DRR099806
DRR099807
DRR099808
DRR099809
DRR099810
DRR099811
DRR099812
DRR099813
DRR099814
DRR099815
DRR099816
DRR099817
DRR099818
DRR099819
DRR099826
DRR099827
DRR099828
DRR099829
DRR099830
DRR099831
DRR099832
DRR099833
DRR099834
DRR099835
DRR099836
DRR099837
DRR099838
DRR099839
DRR099840
DRR099841
DRR117950
DRR117951
DRR121191
DRR121192
DRR121193
DRR121194
DRR121195
DRR121196
DRR121197
DRR121198
DRR121199
DRR121200
DRR121201
DRR121202
DRR121203
DRR121204
DRR121205
DRR121206
DRR121207
DRR121208
DRR121209
DRR121210
DRR121211
DRR121212
DRR121213
DRR121214
DRR121215
DRR121216
DRR121217
DRR121218
DRR121219
DRR121220
DRR121221
DRR121222
DRR121396
DRR121397
DRR121398
DRR121399
DRR121400
DRR121401
DRR125121
DRR125122
DRR125123
DRR125124
DRR125125
DRR125126
DRR125127
DRR125227
DRR125228
DRR125229
DRR125230
DRR125231
DRR126920
DRR126921
DRR126922
DRR126923
DRR126924
DRR126925
DRR126926
DRR126927
DRR126928
DRR126929
DRR126930
DRR126931
DRR126932
DRR126933
DRR126934
DRR126935
DRR126936
DRR126937
DRR126938
DRR126939
DRR126940
DRR126941
DRR126942
DRR126943
DRR126944
DRR126945
DRR126946
DRR126947
DRR126948
DRR126949
DRR126950
DRR126951
DRR126952
DRR126953
DRR126954
DRR126955
DRR126956
DRR126957
DRR126958
DRR126959
DRR126960
DRR126961
DRR126962
DRR126963
DRR126964
DRR126965
DRR126966
DRR126967
DRR126968
DRR126969
DRR126970
DRR126971
DRR126972
DRR126973
DRR126974
DRR126975
DRR126976
DRR126977
DRR126978
DRR126979
DRR126980
DRR126981
DRR126982
DRR126983
DRR126984
DRR126985
DRR126986
DRR126987
DRR126988
DRR126989
DRR126990
DRR126991
DRR126992
DRR126993
DRR126994
DRR126995
DRR126996
DRR126997
DRR126998
DRR126999
DRR127000
DRR127001
DRR127002
DRR127003
DRR127004
DRR127005
DRR127006
DRR127007
DRR127008
DRR127009
DRR127010
DRR127011
DRR127012
DRR127013
DRR127014
DRR127015
DRR127016
DRR127017
DRR127018
DRR127019
DRR127020
DRR127021
DRR127022
DRR127023
DRR127024
DRR127025
DRR127026
DRR127027
DRR127028
DRR127029
DRR127030
DRR127031
DRR127033
DRR127035
DRR127037
DRR127039
DRR127197
DRR127476
DRR127478
DRR127481
DRR127485
DRR127488
DRR127491
DRR127507
DRR127509
DRR127514
DRR127515
DRR127517
DRR127519
DRR127521
DRR127524
DRR127532
DRR127535
DRR127536
DRR127537
DRR127546
DRR127552
DRR127557
DRR127559
DRR127567
DRR127579
DRR127580
DRR127583
DRR127588
DRR127594
DRR127596
DRR127597
DRR127603
DRR127613
DRR127616
DRR127617
DRR127619
DRR127625
DRR127628
DRR127634
DRR127638
DRR127646
DRR127647
DRR127649
DRR127666
DRR127669
DRR127672
DRR127674
DRR127683
DRR127685
DRR127692
DRR127700
DRR127704
DRR127707
DRR127708
DRR127713
DRR127718
DRR127720
DRR127721
DRR127724
DRR127728
DRR127731
DRR127736
DRR127737
DRR127748
DRR127751
DRR127752
DRR127754
DRR127755
DRR127756
DRR127762
DRR127763
DRR127767
DRR127774
DRR127776
DRR127777
DRR127789
DRR129262
DRR129263
DRR129264
DRR129265
DRR129266
DRR129267
DRR129268
DRR129269
DRR129270
DRR129271
DRR129272
DRR129273
DRR129274
DRR129275
DRR129276
DRR129277
DRR129278
DRR129279
DRR129280
DRR129281
DRR129282
DRR129283
DRR129284
DRR129285
DRR130244
DRR130246
DRR130248
DRR130250
DRR130252
DRR130254
DRR130256
DRR130258
DRR130260
DRR130262
DRR130264
DRR130266
DRR130268
DRR130270
DRR130272
DRR130274
DRR130276
DRR130278
DRR130280
DRR130282
DRR130284
DRR130286
DRR130288
DRR130290
DRR130292
DRR130294
DRR130296
DRR130298
DRR130300
DRR130302
DRR130304
DRR130306
DRR130308
DRR130310
DRR130312
DRR130314
DRR130316
DRR130318
DRR130320
DRR130322
DRR130324
DRR130326
DRR130328
DRR130330
DRR130332
DRR130334
DRR130336
DRR130338
DRR130340
DRR130342
DRR130344
DRR130346
DRR130348
DRR130350
DRR130352
DRR130354
DRR130356
DRR130358
DRR130360
DRR130362
DRR130364
DRR130366
DRR130368
DRR130370
DRR130372
DRR130374
DRR130376
DRR130378
DRR130380
DRR130382
DRR130384
DRR130386
DRR130388
DRR130390
DRR130392
DRR130394
DRR130396
DRR130398
DRR130400
DRR130402
DRR130404
DRR130406
DRR130408
DRR130410
DRR130412
DRR130414
DRR130416
DRR130418
DRR130420
DRR130422
DRR130424
DRR130426
DRR130428
DRR130430
DRR130432
DRR130434
DRR130436
DRR130438
DRR130440
DRR130442
DRR130444
DRR130446
DRR130448
DRR130450
DRR130452
DRR130454
DRR130456
DRR130458
DRR130460
DRR130462
DRR130464
DRR130466
DRR130468
DRR130470
DRR130472
DRR130474
DRR130476
DRR130478
DRR130480
DRR130482
DRR130484
DRR130486
DRR130488
DRR130490
DRR130492
DRR130494
DRR130496
DRR130498
DRR130500
DRR130502
DRR130504
DRR130506
DRR130508
DRR130510
DRR130512
DRR130514
DRR130516
DRR130518
DRR130520
DRR130522
DRR130524
DRR130526
DRR130528
DRR130530
DRR130532
DRR130534
DRR130536
DRR130538
DRR130539
DRR130541
DRR130543
DRR130545
DRR130547
DRR130549
DRR130551
DRR130553
DRR130555
DRR130557
DRR130559
DRR130561
DRR130563
DRR130565
DRR130567
DRR130569
DRR130571
DRR130573
DRR130575
DRR130577
DRR130579
DRR130581
DRR130583
DRR130585
DRR130587
DRR130589
DRR130591
DRR130593
DRR130595
DRR130597
DRR130599
DRR130601
DRR130603
DRR130605
DRR130607
DRR130609
DRR130611
DRR130613
DRR130615
DRR130617
DRR130619
DRR130621
DRR130623
DRR130625
DRR130627
DRR130629
DRR130631
DRR130633
DRR130635
DRR130637
DRR130639
DRR130641
DRR130643
DRR130645
DRR130647
DRR130649
DRR130651
DRR130653
DRR130655
DRR130657
DRR130659
DRR130661
DRR130663
DRR130665
DRR130667
DRR130669
DRR130671
DRR130673
DRR130675
DRR130677
DRR130679
DRR130681
DRR130683
DRR130685
DRR130687
DRR130689
DRR130691
DRR130693
DRR130695
DRR130697
DRR130699
DRR130701
DRR130703
DRR130705
DRR130707
DRR130709
DRR130711
DRR130713
DRR130715
DRR130717
DRR130719
DRR130721
DRR130723
DRR130725
DRR130727
DRR130729
DRR130731
DRR130733
DRR130735
DRR130737
DRR130739
DRR130741
DRR130743
DRR130745
DRR130747
DRR130749
DRR130751
DRR130753
DRR130755
DRR130757
DRR130759
DRR130761
DRR138431
DRR138432
DRR138433
DRR138434
DRR138435
DRR138436
DRR138437
DRR138438
DRR138439
DRR138440
DRR138441
DRR138442
DRR138443
DRR138444
DRR138445
DRR138446
DRR138447
DRR138448
DRR138449
DRR141515
DRR141516
DRR141517
DRR141518
DRR141519
DRR141520
DRR141521
DRR141522
DRR141523
DRR141524
DRR141525
DRR141526
DRR141527
DRR141528
DRR141529
DRR141530
DRR141531
DRR141532
DRR141533
DRR141534
DRR141535
DRR141536
DRR141537
DRR141538
DRR141539
DRR141540
DRR141541
DRR141542
DRR141543
DRR141544
DRR141545
DRR141546
DRR141547
DRR141548
DRR141549
DRR141550
DRR141551
DRR141552
DRR141553
DRR141554
DRR141555
DRR141556
DRR141557
DRR141558
DRR141559
DRR141560
DRR141561
DRR141562
DRR141563
DRR141564
DRR141565
DRR141566
DRR141567
DRR141568
DRR141569
DRR141570
DRR141571
DRR141572
DRR141573
DRR141574
DRR141575
DRR141576
DRR141577
DRR141578
DRR141579
DRR141580
DRR141581
DRR141582
DRR141583
DRR141584
DRR141585
DRR141586
DRR141587
DRR141588
DRR141589
DRR141590
DRR141591
DRR141592
DRR141593
DRR141594
DRR141595
DRR141596
DRR141597
DRR141598
DRR141599
DRR141600
DRR141601
DRR141602
DRR141603
DRR141604
DRR141605
DRR141606
DRR141607
DRR141608
DRR141609
DRR141610
DRR141611
DRR141612
DRR141613
DRR141614
DRR141615
DRR141616
DRR141617
DRR141618
DRR141619
DRR141620
DRR141621
DRR141622
DRR141623
DRR141624
DRR141625
DRR141626
DRR141627
DRR141628
DRR141629
DRR141630
DRR141631
DRR141632
DRR141633
DRR141634
DRR141635
DRR141636
DRR141637
DRR141638
DRR141639
DRR141640
DRR141641
DRR141642
DRR141643
DRR141644
DRR141645
DRR141646
DRR141647
DRR141648
DRR141649
DRR142194
DRR142195
DRR142196
DRR142197
DRR142198
DRR142199
DRR142200
DRR142201
DRR142202
DRR142203
DRR142204
DRR142205
DRR142206
DRR142207
DRR142208
DRR142209
DRR142210
DRR142211
DRR142212
DRR142213
DRR142214
DRR142215
DRR142216
DRR142217
DRR142218
DRR142219
DRR142220
DRR142221
DRR142222
DRR142223
DRR142224
DRR142225
DRR142226
DRR142227
DRR142228
DRR142229
DRR142230
DRR142231
DRR142232
DRR142233
DRR142234
DRR142235
DRR142236
DRR142237
DRR142238
DRR142239
DRR142240
DRR142241
DRR142242
DRR142243
DRR142244
DRR142245
DRR142246
DRR142247
DRR142248
DRR142249
DRR142250
DRR142251
DRR142252
DRR142253
DRR142254
DRR142255
DRR142256
DRR142257
DRR142258
DRR142259
DRR142260
DRR142261
DRR142262
DRR142263
DRR142264
DRR142265
DRR142266
DRR142267
DRR142268
DRR142269
DRR142270
DRR142271
DRR142272
DRR142273
DRR142274
DRR142275
DRR142276
DRR142277
DRR142278
DRR142279
DRR142280
DRR142281
DRR142282
DRR142283
DRR142284
DRR142285
DRR142286
DRR142287
DRR142288
DRR142289
DRR142290
DRR142291
DRR142292
DRR142293
DRR142294
DRR142295
DRR142296
DRR142297
DRR142298
DRR142299
DRR142300
DRR142301
DRR142302
DRR142303
DRR142304
DRR142305
DRR142306
DRR142307
DRR142308
DRR142309
DRR142310
DRR142311
DRR142312
DRR142313
DRR142314
DRR142315
DRR142316
DRR142317
DRR142318
DRR142319
DRR142320
DRR142321
DRR142322
DRR142323
DRR142324
DRR142325
DRR142326
DRR142327
DRR142328
DRR142329
DRR142330
DRR142331
DRR142332
DRR142333
DRR142334
DRR142335
DRR142336
DRR142337
DRR142338
DRR142339
DRR142340
DRR142341
DRR142342
DRR142343
DRR142344
DRR142345
DRR142346
DRR142347
DRR142348
DRR142349
DRR142350
DRR142351
DRR142352
DRR142353
DRR142354
DRR142355
DRR142356
DRR142357
DRR142358
DRR142359
DRR142360
DRR142361
DRR142362
DRR142363
DRR142364
DRR142365
DRR142366
DRR142367
DRR142368
DRR142369
DRR142370
DRR142371
DRR142372
DRR142373
DRR142374
DRR142375
DRR142376
DRR142377
DRR142378
DRR142379
DRR142380
DRR142381
DRR142382
DRR142383
DRR142384
DRR142385
DRR142386
DRR142387
DRR142388
DRR142389
DRR142390
DRR142391
DRR142392
DRR142393
DRR142394
DRR142395
DRR142396
DRR142397
DRR142398
DRR142399
DRR142400
DRR142401
DRR142402
DRR142403
DRR142404
DRR142405
DRR142406
DRR142407
DRR142408
DRR142409
DRR142410
DRR142411
DRR142412
DRR142413
DRR142414
DRR142415
DRR142416
DRR142417
DRR142418
DRR142419
DRR142420
DRR142421
DRR142422
DRR142423
DRR142424
DRR142425
DRR142426
DRR142427
DRR142428
DRR142429
DRR142430
DRR142431
DRR142432
DRR142433
DRR142434
DRR142435
DRR142436
DRR142437
DRR142438
DRR142439
DRR142440
DRR142441
DRR142442
DRR142443
DRR142444
DRR142445
DRR142446
DRR142447
DRR142448
DRR142449
DRR142450
DRR142451
DRR142452
DRR142453
DRR142454
DRR142455
DRR142456
DRR142457
DRR142458
DRR142459
DRR142460
DRR142461
DRR142462
DRR142463
DRR142464
DRR142465
DRR142466
DRR142467
DRR142468
DRR142469
DRR142470
DRR142471
DRR142472
DRR142473
DRR142474
DRR142475
DRR142476
DRR142477
DRR142478
DRR142479
DRR142480
DRR142481
DRR142482
DRR142483
DRR142484
DRR142485
DRR142486
DRR142487
DRR142488
DRR142489
DRR142490
DRR142491
DRR142492
DRR142493
DRR142494
DRR142495
DRR142496
DRR142497
DRR142498
DRR142499
DRR142500
DRR142501
DRR142502
DRR142503
DRR142504
DRR142505
DRR142506
DRR142507
DRR142508
DRR142509
DRR142510
DRR142511
DRR142512
DRR142513
DRR142514
DRR142515
DRR142516
DRR142517
DRR142518
DRR142519
DRR142520
DRR142521
DRR142522
DRR142523
DRR142524
DRR142525
DRR142526
DRR142527
DRR142528
DRR142529
DRR142530
DRR142531
DRR142532
DRR142533
DRR142534
DRR142535
DRR142536
DRR142537
DRR142538
DRR142539
DRR142540
DRR142541
DRR142542
DRR142543
DRR142544
DRR142545
DRR142546
DRR142547
DRR142548
DRR142549
DRR142550
DRR142551
DRR142552
DRR142553
DRR142554
DRR142555
DRR142556
DRR142557
DRR142558
DRR142559
DRR142560
DRR142561
DRR142562
DRR142563
DRR142564
DRR142565
DRR142566
DRR142567
DRR142568
DRR142569
DRR142570
DRR142571
DRR142572
DRR142573
DRR142574
DRR142575
DRR142576
DRR142577
DRR142578
DRR142579
DRR142580
DRR142581
DRR142582
DRR142583
DRR142584
DRR142585
DRR142586
DRR142587
DRR142588
DRR142589
DRR142590
DRR142591
DRR142592
DRR142593
DRR142594
DRR142595
DRR142596
DRR142597
DRR142598
DRR142599
DRR142600
DRR142601
DRR142602
DRR142603
DRR142604
DRR142605
DRR142606
DRR142607
DRR142608
DRR142609
DRR142610
DRR142611
DRR142612
DRR142613
DRR142614
DRR142615
DRR142616
DRR142617
DRR142618
DRR142619
DRR142620
DRR142621
DRR142622
DRR142623
DRR142624
DRR142625
DRR142626
DRR142627
DRR142628
DRR142629
DRR142630
DRR142631
DRR142632
DRR142633
DRR142634
DRR142635
DRR142636
DRR142637
DRR142638
DRR142639
DRR142640
DRR142641
DRR142642
DRR142643
DRR142644
DRR142645
DRR142646
DRR142647
DRR142648
DRR142649
DRR142650
DRR142651
DRR142652
DRR142653
DRR142654
DRR142655
DRR142656
DRR142657
DRR142658
DRR142659
DRR142660
DRR142661
DRR142662
DRR142663
DRR142664
DRR142665
DRR142666
DRR142667
DRR142668
DRR142669
DRR142670
DRR142671
DRR142672
DRR142673
DRR142674
DRR142675
DRR142676
DRR142677
DRR142678
DRR142679
DRR142680
DRR142681
DRR142682
DRR142683
DRR142684
DRR142685
DRR142686
DRR142687
DRR142688
DRR142689
DRR142690
DRR142691
DRR142692
DRR142693
DRR142694
DRR142695
DRR142696
DRR142697
DRR142698
DRR142699
DRR142700
DRR142701
DRR142702
DRR142703
DRR142704
DRR142705
DRR142706
DRR142707
DRR142708
DRR142709
DRR142710
DRR142711
DRR142712
DRR142713
DRR142714
DRR142715
DRR142716
DRR142717
DRR142718
DRR142835
DRR142836
DRR147763
DRR147779
DRR147780
DRR147781
DRR151114
DRR151115
DRR155425
DRR155426
DRR155427
DRR155428
DRR155429
DRR155430
DRR155431
DRR155432
DRR155433
DRR155434
DRR155435
DRR155436
DRR155437
DRR155438
DRR155439
DRR155440
DRR155441
DRR155442
DRR155443
DRR155444
DRR155445
DRR155446
DRR155447
DRR155448
DRR155449
DRR155450
DRR155451
DRR155452
DRR155453
DRR155454
DRR155455
DRR155456
DRR155457
DRR155458
DRR155459
DRR155460
DRR155461
DRR155462
DRR155463
DRR155464
DRR155465
DRR155466
DRR155467
DRR155468
DRR155469
DRR155470
DRR155471
DRR155472
DRR155473
DRR155474
DRR155475
DRR155476
DRR155477
DRR155478
DRR155479
DRR155480
DRR155481
DRR155482
DRR155483
DRR155484
DRR155485
DRR155486
DRR155487
DRR155488
DRR155489
DRR155490
DRR155491
DRR155492
DRR155493
DRR155494
DRR155495
DRR155496
DRR155497
DRR155498
DRR155499
DRR155500
DRR155501
DRR155502
DRR155503
DRR155504
DRR155505
DRR155506
DRR155507
DRR155508
DRR155509
DRR155510
DRR155511
DRR155512
DRR155513
DRR155514
DRR155515
DRR155516
DRR155517
DRR155518
DRR155519
DRR155520
DRR155521
DRR155522
DRR155523
DRR155524
DRR155525
DRR155526
DRR155527
DRR155528
DRR155529
DRR155530
DRR155531
DRR155532
DRR155533
DRR155534
DRR155535
DRR155536
DRR155537
DRR155538
DRR155539
DRR155540
DRR155541
DRR155542
DRR155543
DRR155544
DRR155545
DRR155546
DRR155547
DRR155548
DRR155549
DRR155550
DRR155551
DRR155552
DRR155553
DRR155554
DRR155555
DRR155556
DRR155557
DRR155558
DRR155559
DRR155560
DRR155561
DRR155562
DRR155563
DRR155564
DRR155565
DRR155566
DRR155567
DRR155568
DRR155569
DRR155570
DRR155571
DRR155572
DRR155573
DRR155574
DRR155575
DRR155576
DRR155577
DRR155578
DRR155579
DRR155580
DRR155581
DRR155582
DRR155583
DRR155584
DRR155585
DRR155586
DRR155587
DRR155588
DRR155589
DRR155590
DRR155591
DRR155592
DRR155593
DRR155594
DRR155595
DRR155596
DRR155597
DRR155598
DRR155599
DRR155600
DRR155601
DRR155602
DRR155603
DRR155604
DRR155605
DRR155606
DRR155607
DRR155608
DRR155609
DRR155610
DRR155611
DRR155612
DRR155613
DRR155614
DRR155615
DRR155616
DRR155617
DRR155618
DRR155619
DRR155620
DRR155621
DRR155622
DRR155623
DRR155624
DRR155625
DRR155626
DRR155627
DRR155628
DRR155629
DRR155630
DRR155631
DRR155632
DRR155633
DRR155634
DRR155635
DRR155636
DRR155637
DRR155638
DRR155639
DRR155640
DRR155641
DRR155642
DRR155643
DRR155644
DRR155645
DRR155646
DRR155647
DRR155648
DRR155649
DRR155650
DRR155651
DRR155652
DRR155653
DRR155654
DRR155655
DRR155656
DRR155657
DRR155658
DRR155659
DRR155660
DRR155661
DRR155662
DRR155663
DRR158182
DRR158183
DRR158184
DRR158185
DRR158186
DRR158187
DRR158188
DRR158189
DRR158190
DRR158191
DRR158192
DRR158193
DRR158194
DRR158195
DRR158196
DRR158197
DRR158198
DRR158199
DRR158200
DRR158201
DRR158202
DRR158203
DRR158204
DRR158205
DRR158206
DRR158207
DRR158208
DRR158209
DRR158210
DRR158211
DRR158212
DRR158213
DRR158214
DRR158215
DRR158216
DRR158217
DRR158218
DRR158219
DRR158220
DRR158221
DRR158222
DRR158223
DRR158224
DRR158225
DRR158226
DRR158227
DRR158228
DRR158229
DRR158230
DRR158231
DRR158232
DRR158233
DRR158234
DRR158235
DRR158236
DRR158237
DRR158238
DRR158239
DRR158240
DRR158241
DRR158242
DRR158243
DRR158244
DRR158245
DRR158246
DRR158247
DRR158248
DRR158249
DRR158250
DRR158251
DRR158252
DRR158253
DRR158254
DRR158255
DRR158256
DRR158257
DRR158258
DRR158259
DRR158260
DRR158261
DRR158262
DRR158263
DRR158264
DRR158265
DRR158266
DRR158267
DRR158268
DRR158269
DRR158270
DRR158271
DRR158272
DRR158273
DRR158274
DRR158275
DRR158276
DRR158277
DRR158278
DRR158279
DRR158280
DRR158281
DRR158282
DRR158283
DRR158284
DRR158285
DRR158286
DRR158287
DRR158288
DRR158289
DRR158290
DRR158291
DRR158292
DRR158293
DRR158294
DRR158295
DRR158296
DRR158297
DRR158298
DRR158299
DRR158300
DRR158301
DRR158302
DRR158303
DRR158304
DRR158305
DRR158306
DRR158307
DRR158308
DRR158309
DRR158310
DRR158311
DRR158312
DRR158313
DRR158314
DRR158315
DRR158316
DRR158317
DRR158318
DRR158319
DRR158320
DRR158321
DRR158322
DRR158323
DRR158324
DRR158325
DRR158326
DRR158327
DRR158328
DRR158329
DRR158330
DRR158331
DRR158332
DRR158333
DRR158334
DRR158335
DRR158336
DRR158337
DRR158338
DRR158339
DRR158340
DRR158341
DRR158342
DRR158343
DRR158344
DRR158345
[truncated: 475,982+ more rows]
